# Supplementary material for: Neurotoxicity and Mechanism in Zebrafish Embryo Induced by Tetrabromobisphenol A bis (2-Hydroxyethyl) Ether (TBBPA-DHEE) Exposure
Source: Toxics. 2025 Jan 22;13(2):76. doi: 10.3390/toxics13020076 (PMC11860782; doi:10.3390/toxics13020076)
Supplement: Supplementary file 1 [file toxics-13-00076-s001.zip]

Archive with 1 entries (1 files):
- toxics-3443812-supplementary.pdf
